# Supplementary material for: Integration of machine learning and experimental validation to identify the prognostic signature related to diverse programmed cell deaths in breast cancer
Source: Front Oncol. 2025 Jan 6;14:1505934. doi: 10.3389/fonc.2024.1505934 (PMC11744720; doi:10.3389/fonc.2024.1505934)
Supplement: Supplementary file 2 [file Table1.xlsx]

## Sheet: Table S1
Table S1 Baseline characteristics of the datasets
TCGA-BRCA					METABIRC					GSE21653
	Death	Live	p.overall			Death	Live	p.overall			Death	Live	p.overall
	N=138	N=892				N=1120	N=804				N=79	N=167
OS.time	1509 (1232)	1189 (1143)	0.005		OS.time	100 (69.6)	159 (71.0)	<0.001		Age	55.2 (13.5)	55.3 (13.4)	0.966
Age	61.4 (14.8)	57.7 (12.5)	0.005		Age	64.4 (13.0)	56.4 (11.4)	<0.001		OS.time	37.7 (28.5)	71.2 (39.9)	<0.001
T:			<0.001		ER	0.78 (0.41)	0.76 (0.43)	0.296
T1	28 (20.3%)	235 (26.3%)
T2	72 (52.2%)	532 (59.6%)			GSE96058					GSE20685
T3	24 (17.4%)	106 (11.9%)				Death	Live	p.overall			Death	Live	p.overall
T4	14 (10.1%)	19 (2.13%)				N=322	N=2747				N=83	N=244
Stage:			<0.001		OS.time	1053 (518)	1671 (440)	<0.001		OS.time	4.57 (2.98)	9.02 (2.37)	<0.001
Stage_I	15 (10.9%)	157 (17.6%)			Age	72.5 (13.7)	61.6 (12.6)	<0.001		Age	46.8 (11.0)	48.2 (10.6)	0.305
Stage_II	65 (47.1%)	533 (59.8%)
Stage_III	43 (31.2%)	197 (22.1%)
Stage_IV	15 (10.9%)	5 (0.56%)

## Sheet: Table S2
Table S2 Metabolism-related pathways
hsa00010	Glycolysis / Gluconeogenesis
hsa00020	Citrate cycle (TCA cycle)
hsa00030	Pentose phosphate pathway
hsa00040	Pentose and glucuronate interconversions
hsa00051	Fructose and mannose metabolism
hsa00052	Galactose metabolism
hsa00053	Ascorbate and aldarate metabolism
hsa00061	Fatty acid biosynthesis
hsa00062	Fatty acid elongation
hsa00071	Fatty acid degradation
hsa00100	Steroid biosynthesis
hsa00120	Primary bile acid biosynthesis
hsa00130	Ubiquinone and other terpenoid-quinone biosynthesis
hsa00140	Steroid hormone biosynthesis
hsa00190	Oxidative phosphorylation
hsa00220	Arginine biosynthesis
hsa00230	Purine metabolism
hsa00232	Caffeine metabolism
hsa00240	Pyrimidine metabolism
hsa00250	Alanine, aspartate and glutamate metabolism
hsa00260	Glycine, serine and threonine metabolism
hsa00270	Cysteine and methionine metabolism
hsa00280	Valine, leucine and isoleucine degradation
hsa00290	Valine, leucine and isoleucine biosynthesis
hsa00310	Lysine degradation
hsa00330	Arginine and proline metabolism
hsa00340	Histidine metabolism
hsa00350	Tyrosine metabolism
hsa00360	Phenylalanine metabolism
hsa00380	Tryptophan metabolism
hsa00400	Phenylalanine, tyrosine and tryptophan biosynthesis
hsa00410	beta-Alanine metabolism
hsa00430	Taurine and hypotaurine metabolism
hsa00440	Phosphonate and phosphinate metabolism
hsa00450	Selenocompound metabolism
hsa00480	Glutathione metabolism
hsa00500	Starch and sucrose metabolism
hsa00510	N-Glycan biosynthesis
hsa00511	Other glycan degradation
hsa00512	Mucin type O-glycan biosynthesis
hsa00513	Various types of N-glycan biosynthesis
hsa00514	Other types of O-glycan biosynthesis
hsa00515	Mannose type O-glycan biosynthesis
hsa00520	Amino sugar and nucleotide sugar metabolism
hsa00524	Neomycin, kanamycin and gentamicin biosynthesis
hsa00531	Glycosaminoglycan degradation
hsa00532	Glycosaminoglycan biosynthesis - chondroitin sulfate / dermatan sulfate
hsa00533	Glycosaminoglycan biosynthesis - keratan sulfate
hsa00534	Glycosaminoglycan biosynthesis - heparan sulfate / heparin
hsa00561	Glycerolipid metabolism
hsa00562	Inositol phosphate metabolism
hsa00563	Glycosylphosphatidylinositol (GPI)-anchor biosynthesis
hsa00564	Glycerophospholipid metabolism
hsa00565	Ether lipid metabolism
hsa00590	Arachidonic acid metabolism
hsa00591	Linoleic acid metabolism
hsa00592	alpha-Linolenic acid metabolism
hsa00600	Sphingolipid metabolism
hsa00601	Glycosphingolipid biosynthesis - lacto and neolacto series
hsa00603	Glycosphingolipid biosynthesis - globo and isoglobo series
hsa00604	Glycosphingolipid biosynthesis - ganglio series
hsa00620	Pyruvate metabolism
hsa00630	Glyoxylate and dicarboxylate metabolism
hsa00640	Propanoate metabolism
hsa00650	Butanoate metabolism
hsa00670	One carbon pool by folate
hsa00730	Thiamine metabolism
hsa00740	Riboflavin metabolism
hsa00750	Vitamin B6 metabolism
hsa00760	Nicotinate and nicotinamide metabolism
hsa00770	Pantothenate and CoA biosynthesis
hsa00780	Biotin metabolism
hsa00785	Lipoic acid metabolism
hsa00790	Folate biosynthesis
hsa00830	Retinol metabolism
hsa00860	Porphyrin metabolism
hsa00900	Terpenoid backbone biosynthesis
hsa00910	Nitrogen metabolism
hsa00920	Sulfur metabolism
hsa01040	Biosynthesis of unsaturated fatty acids

## Sheet: Table S3
Table S3 30 previously published signatures
Signatures	Researches
Xu.J.Cancer.Res.Clin.Oncol	Machine learning‑ and WGCNA‑mediated double analysis based on genes associated with disulfdptosis, cuproptosis and ferroptosis for the construction and validation of the prognostic model for breast cancer doi：10.1007/s00432-023-05378-7
Li.Biology	A Novel Ferroptosis-Related Gene Signature Predicts Overall Survival of Breast Cancer Patients doi: 10.3390/biology10020151
Zhu.Front.Cell Dev.Biol	A Novel Ferroptosis-Related Gene Signature for Overall Survival Prediction in Patients With Breast Cancer doi: 10.3389/fcell.2021.670184
Li.Front.Pharmacol	Cuproptosis/ferroptosis-related gene signature is correlated with immune infiltration and predict the prognosis for patients with breast cancer doi: 10.3389/fphar.2023.1192434
Xie.Front.Genet	Identification of novel immune ferroptosis-related genes associated with clinical and prognostic features in breast cancer doi: 10.3389/fgene.2023.1173159
Zhou.Heliyon	Non-apoptotic regulatory cell death scoring system to predict the clinical outcome and drug choices in breast cancer doi:10.1016/j.heliyon.2024.e31342
Zhou.Front.Oncol	Effect of Pyroptosis-Related Genes on the Prognosis of Breast Cancer doi: 10.3389/fonc.2022.948169
Ren.Front.Surg	Pyroptosis-Related Signatures for Predicting Prognosis in Breast Cancer doi: 10.3389/fsurg.2022.788437
Zhu.Sci.Rep	Immunogenic cell death‑related classifcation reveals prognosis and efectiveness of immunotherapy in breast cancer doi: 10.1038/s41598-024-52353-4
Chu.Front.Med	A Prognostic Signature Consisting of Pyroptosis-Related Genes and SCAF11 for Predicting Immune Response in Breast Cancer doi: 10.3389/fmed.2022.882763
Zhong.Front.Oncol	Development and validation of a combined hypoxia and ferroptosis prognostic signature for breast cancer doi: 10.3389/fonc.2023.1077342
Zhou.Cancers	Prognostic Significance of Cuproptosis-Related Gene Signatures in Breast Cancer Based on Transcriptomic Data Analysis doi: 10.3390/cancers14235771
Hu.Front.Genet	Identification and Verification of Necroptosis-Related Gene Signature and Associated Regulatory Axis in Breast Cancer doi: 10.3389/fgene.2022.842218
Cao.Front.Cell.Dev.Biol	Identification of tumor antigens and immunogenic cell death-related subtypes for the improvement of immunotherapy of breast cancer doi: 10.3389/fcell.2022.962389
Shen.Medicine	Cuproptosis-associated genes and immune microenvironment characterization in breast cancer doi: 10.1097/MD.0000000000032301
Zhang.Front.Immunol	Comprehensive analysis of pyroptotic gene prognostic signatures associated with tumor immune microenvironment and genomic mutation in breast cancer doi: 10.3389/fimmu.2022.933779
Yu.Aging	A novel pyroptosis-related signature predicts prognosis and response to treatment in breast carcinoma doi: 10.18632/aging.203855
Song.Front.Immunol.	Comprehensive analysis of cuproptosis-related genes and tumor microenvironment infiltration characterization in breast cancer doi: 10.3389/fimmu.2022.978909
Chen.J.bbamcr	Identiffcation of immune inffltration landscape on prognosis and therapy of the ferroptosis-related genes signature in breast cancer doi: 10.1016/j.bbamcr.2022.119328
Zhang.Int.J.Oncol	A novel ferroptosis‑related gene signature for overall survival prediction and immune inffltration in patients with breast cancer doi: 10.3892/ijo.2022.5438
Liu.Aging	Identification and validation of a ferroptosis-related gene signature predictive of prognosis in breast cancer doi: 10.18632/aging.203472
Zhang.Acta.Biochim.Pol	A novel ferroptosis-related gene signature associated with cuproptosis for predicting overall survival in breast cancer patients doi: 10.18388/abp.2020_6722
Zhang.Apoptosis	Identiffcation and validation of a novel necroptosis-related molecular signature to evaluate prognosis and immune features in breast cancer doi: 10.1007/s10495-023-01887-5
Li.Chin.Med.J	An immunogenic cell death-related signature for prediction of prognosis and response to immunotherapy in breast cancer doi: 10.1097/CM9.0000000000002862
Wang.Front.Genet	A novel mitochondrial function-associated programmed cell death-related prognostic signature for predicting the prognosis of early breast cancer doi: 10.3389/fgene.2024.1406426
Wang.BMC.Cancer	Identification of the prognostic value of ferroptosis-related gene signature in breast cancer patients doi: 10.1186/s12885-021-08341-2
Chen.BMC.Cancer	Identifcation of a pyroptosis-related prognostic signature in breast cancer doi: 10.1186/s12885-022-09526-z
Wang.Z.Front.Genet	A novel disulfidptosis-associated expression pattern in breast cancer based on machine learning doi: 10.3389/fgene.2023.1193944
Li.Front.Genet	The cuproptosis-related signature predicts prognosis and indicates immune microenvironment in breast cancer doi: 10.3389/fgene.2022.977322
Zhong.Y.Front.Oncol	A pyroptosis-related gene signature for prognostic and immunological evaluation in breast cancer doi: 10.3389/fonc.2022.964508

## Sheet: Table S4
Table S4: Primer sequences
ID	Primer sequence(5'to3')（F）	Primer sequence(5'to3')（R）
SLC7A5	GGCATCGGCTTCACCATCATCC	ACAGGACGGTCGTGGAGAAGATG
CXCL13	AGCAGCCTCTCTCCAGTCCAAG	CAACCATTCCCACGGGGCAAG
LAMP3	GACAGCAGTCGGGCATTCCTTC	AGGCTTGAAGTTGGACATCGGTTG
BCL2A1	CAAATTGCCCCGGATGTGGATACC	AGGTGTGTGATTGTGCCATTTCCC
CHAC1	GAAACGACGGCGACCCTCAAG	CCAGAAACGGCGGCTGTAGC
GSDMC	TAGGCTACTGTGCTGCGAGGAG	GGATGAGGCATTGAAGAGGGTTGG
PLK1	GTGCCTAAGTCTCTGCTGCTCAAG	TCCAACACCACGAACACGAAGTC
GAPDH	AGTCCACTGGCGTCTTCACC	TGATCTTGAGGCTGTTGTCATACTTC

## Sheet: Table S5
Table S5 One-way Cox analysis identified 10 genes associated with prognosis
name	Hazard.Ratio	CI95	CI_low	CI_high	P.Value	coefficients
SLC7A5	1.173	1.052-1.307	1.052	1.307	0.004	0.159443
PLK1	1.218	1.057-1.402	1.057	1.402	0.006	0.196872
CXCL13	0.918	0.859-0.982	0.859	0.982	0.012	-0.085037
LAMP3	0.88	0.786-0.984	0.786	0.984	0.026	-0.128271
BCL2A1	0.844	0.738-0.967	0.738	0.967	0.014	-0.169145
ORC6	1.216	1.041-1.422	1.041	1.422	0.014	0.195834
CHAC1	1.233	1.064-1.429	1.064	1.429	0.005	0.209434
MCM10	1.154	1.011-1.316	1.011	1.316	0.034	0.142921
ANLN	1.169	1.028-1.33	1.028	1.33	0.017	0.156514
GSDMC	1.138	1.022-1.267	1.022	1.267	0.019	0.12893
